# Supplementary material for: Improved diagnosis of extrapulmonary tuberculosis in adults with and without HIV in Mbeya, Tanzania using the MPT64 antigen detection test
Source: PLOS Glob Public Health. 2022 Nov 29;2(11):e0001317. doi: 10.1371/journal.pgph.0001317 (PMC10021170; doi:10.1371/journal.pgph.0001317)
Supplement: S1 Table — All TB/non-TB rows includes participants with unknown HIV status. (XLSX) [file pgph.0001317.s001.xlsx]

## Sheet: Ark1
Supplementary table 1. Positive test results across different specimens among HIV+/HIV- study participants. All TB/non-TB rows includes participants with unknown HIV status
	All TB patients (n=88)				HIV+ (n=40)				HIV- (n=39)
TB samples	ZN (n=61) 1	Mtb Culture (n=75) 1	GeneXpert (n=87) 1	MPT64 (n=75) 1	ZN (n=27) 1	Mtb Culture (n=36) 1	GeneXpert (n=40) 1	MPT64 (n=32) 1	ZN (n=28) 1	Mtb Culture (n=33) 1	GeneXpert (n=39)	MPT64 (n=35) 1
All samples (n=88)	6/61 (10%)	21/75 (28%)	29/87 (33%)	65/75 (87%)	4/27 (15%)	6/36 (17%)	9/40 (23%)	25/32 (78%)	2/28 (7%)	14/33 (42%)	17/39 (44%)	32/35 (91%)
Lymph node FNA (n=39)	6/28 (21%)	12/33 (36%)	16/39 (41%)	30/32 (94%)	4/13 (31%)	4/16 (25%)	6/18 (33%)	12/13 (92%)	2/13 (15%)	7/14 (50%)	8/17 (47%)	14/15 (93%)
FNA other organ (n=5) 3	0/4 (0%)	1/5 (20%)	1/5 (20%)	5/5 (100%)	0/2 (0%)	1/2 (50%)	1/2 (50%)	2/2 (100%)	0/1 (0%)	0/1 (0%)	0/1 (0%)	1/1 (100%)
Pleural effusion (n=23)	0/17 (0%)	3/19 (16%)	3/22 (14%)	13/18 (72%)	0/8 (0%)	0/13 (0%)	0/14 (0%)	8/11 (73%)	0/7 (0%)	3/6 (50%)	3/7 (43%)	4/6 (67%)
Ascites (n=20)	0/11 (0%)	5/17 (29%)	9/20 (45%)	17/20 (85%)	0/4 (0%)	1/5 (20%)	2/6 (33%)	3/6 (50%)	0/6 (0%)	4/11 (36%)	6/13 (46%)	13/13 (100%)
Pericardial effusion (n=1)	0/1 (0%)	0/1 (0%)	0/1 (0%)	0	0	0	0	0	0/1 (0%)	0/1 (0%)	0/1 (0%)	0
	All non-TB patients (n=69)				HIV+ (n=29)				HIV- (n=35)
Non- TB samples	ZN (n=48) 2	Mtb Culture (n=60) 2	GeneXpert (n=66) 2	MPT64 (n=45) 2	ZN (n=21) 2	Mtb Culture (n=25) 2	GeneXpert (n=28) 2	MPT64 (n=21) 2	ZN (n=23) 2	Mtb Culture (n=30) 2	GeneXpert (n=33) 2	MPT64 (n=20) 2
All samples (n=69)	0/48 (0%)	0/60 (0%)	1/66 (2%)	8/45 (18%)	0/21 (0%)	0/25 (0%)	0/28 (0%)	3/21 (14%)	0/23 (0%)	0/30 (0%)	1/33 (3%)	5/20 (25%)
Lymph node FNA (n=22)	0/16 (0%)	0/19 (0%)	0/22 (0%)	1/17 (6%)	0/9 (0%)	0/10 (0%)	0/12 (0%)	1/9 (11%)	0/5 (0%)	0/6 (0%)	0/7 (0%)	0/5 (0%)
FNA other organ (n=6) 4	0/3 (0%)	0/5 (0%)	0/6 (0%)	2/2 (100%)	0/1 (0%)	0/3 (0%)	0/3 (0%)	0	0/1 (0%)	0/1 (0%)	0/2 (0%)	2/2 (100%)
Pleural effusion (n=20)	0/17 (0%)	0/19 (0%)	1/20 (5%)	1/15 (7%)	0/8 (0%)	0/8 (0%)	0/8 (0%)	1/8 (13%)	0/8 (0%)	0/10 (0%)	1/11 (9%)	0/6 (0%)
Ascites (n=21)	0/12 (0%)	0/17 (0%)	0/18 (0%)	4/11 (36%)	0/3 (0%)	0/4 (0%)	0/5 (0%)	1/4 (25%)	0/9 (0%)	0/13 (0%)	0/13 (0%)	3/7 (43%)
1 ZN: All: 15 uncertain, 12 missing, HIV+: 9 missing, 3 uncertain. HIV-: 4 missing, 7 uncertain,
1 Mtb culture:All: 12 contaminated, HIV+: 4 contaminated, HIV-: 6 contaminated,
1 GeneXpert: All: 1 missing
1 MPT64: All: 7uncertain, 6 missing, HIV+: 2 missing samples, 6 uncertain, HIV-: 4 missing samples,
2 ZN: All: 3 uncertain, 18 missing, HIV+: 1 uncertain, 7 missing, HIV-:2 uncertain, 10 missing,
2 Mtb culture: All:6 contaminated, 3 missing,HIV+: 3 contaminated, 1 missing, HIV-: 3 contaminated, 2 missing,
2 GeneXpert: All: 3 missing, HIV+: 1 missing, HIV-: 2 missing,
2 MPT64: All: 3 uncertain, 21 missing, HIV+: 1 uncertain, 7 missing, HIV-: 1 uncertain, 14 missing,
3 FNA other organ TB group 2 cyst in abdomen, 1 thyroid, 1 ovaries, 1 mastitis
4 FNA other organ non-TB group: 3 breast, 1 scrotum, 1 liver, 1 skin
