# Supplementary material for: Improved diagnosis of extrapulmonary tuberculosis in adults with and without HIV in Mbeya, Tanzania using the MPT64 antigen detection test
Source: PLOS Glob Public Health. 2022 Nov 29;2(11):e0001317. doi: 10.1371/journal.pgph.0001317 (PMC10021170; doi:10.1371/journal.pgph.0001317)
Supplement: S2 Table — (XLSX) [file pgph.0001317.s002.xlsx]

## Sheet: Ark1
Supplementary table 2. Correlation of cytology findings on FNA with positive results on different diagnostic test in all EPTB, HIV infected/ HIV uninfected EPTB and in non-TB patients.
FNAC findings compatible with EPTB in bold
	ZN (n=32)	Mtb culture (n=38)	GeneXpert (n=44)	MPT64 (n=37)
FNAC in all ETPB patients (lymph nodes and organ samples) (n=44) 1	6/32 (19%)	13/38 (34%)	17/44 (39%)	35/37 (95%)
Granulomatous inflammation +/- necrosis (n=24)	5/17 (29%)	7/18 (39%)	9/24 (38%)	18/19 (95%)
Mixed inflammatory cells with necrosis (n=14)	1/11 (9%)	3/14 (21%)	4/14 (29%)	12/12 (100%)
Suppurative inflammation +/- necrosis (n=4)	0/3 (0%)	2/4 (50%)	3/4 (75%)	4/4 (100%)
Reactive lymph node hyperplasia (n=1)	0	0/1 (0%)	0/1 (0%)	0/1 (0%)
Inconclusive (n=1)	0/1 (0%)	1/1 (100%)	1/1 (100%)	1/1 (100%)
	ZN (n=15)	Mtb culture (n=18)	GeneXpert (n=20)	MPT64 (n=15)
FNAC in HIV+ EPTB patients (lymph nodes and organ samples) (n=20)	4/15 (27%)	5/18 (28%)	7/20 (35%)	14/15 (93%)
Granulomatous inflammation +/- necrosis (n=11)	3/8 (38%)	3/9 (33%)	5/11 (45%)	8/8 (100%)
Mixed inflammatory cells with necrosis (n=7)	1/6 (17%)	2/7 (29%)	2/7 (29%)	5/5 (100%)
Suppurative inflammation +/- necrosis (n=1)	0/1 (0%)	0/1 (0%)	0/1 (0%)	1/1 (100%)
Reactive lymph node hyperplasia (n=1)	0	0/1 (0%)	0/1 (0%)	0/1 (0%)
Inconclusive (n=0)	0	0	0	0
	ZN (n=14)	Mtb culture (n=15)	GeneXpert (n=18)	MPT64 (n=16)
All FNAC in HIV- EPTB patients (lymph nodes and organ samples) (n=18)	2/14 (14%)	7/15 (47%)	8/18 (44%)	15/16 (94%)
Granulomatous inflammation +/- necrosis (n=11)	2/8 (25%)	4/8 (50%)	4/11 (36%)	8/9 (89%)
Mixed inflammatory cells with necrosis (n=5)	0/4 (0%)	1/5 (20%)	2/5 (40%)	5/5 (100%)
Suppurative inflammation +/- necrosis (n=1)	0/1 (0%)	1/1 (100%)	1/1 (100%)	1/1 (100%)
Reactive lymph node hyperplasia (n=0)	0	0	0	0
Inconclusive (n=1)	0/1 (0%)	1/1 (100%)	1/1 (100%)	1/1 (100%)
	ZN (n=19)	Mtb culture (n=24)	GeneXpert (n=28)	MPT64 (n=19)
FNAC in all non-TB patients (n=28)	0/19 (0%)	0/24 (0%)	0/28 (0%)	3/19 (16%)
Suppurative inflammation +/- necrosis (n=4)	0/3 (0%)	0/3 (0%)	0/4 (0%)	1/1 (100%)
Reactive lymph node hyperplasia (n=2)	0/1 (0%)	0/1 (0%)	0/2 (0%)	1/2 (50%)
Malignancy (n=9)	0/7 (0%)	0/8 (0%)	0/9 (0%)	0/7 (0%)
Benign tumor (n=9)	0/6 (0%)	0/8 (0%)	0/9 (0%)	1/7 (14%)
Inconclusive (n=4)	0/2 (0%)	0/4 (0%)	0/4 (0%)	0/2 (0%)
1 Patients with unknown serostatus is included in this group
