# Supplementary material for: Improved diagnosis of extrapulmonary tuberculosis in adults with and without HIV in Mbeya, Tanzania using the MPT64 antigen detection test
Source: PLOS Glob Public Health. 2022 Nov 29;2(11):e0001317. doi: 10.1371/journal.pgph.0001317 (PMC10021170; doi:10.1371/journal.pgph.0001317)
Supplement: S3 Table — (XLSX) [file pgph.0001317.s003.xlsx]

## Sheet: Ark1
Supplementary table 3. Correlation of cytological findings in effusions with postitive results on diagnostic tests in all EPTB, in HIV infected/uninfected EPTB and in non-TB.
Cytological findings compatible with EPTB in bold
	ZN (n=29)	Mtb culture (n=37)	GeneXpert (n=43)	MPT64 (n=38)
Cytology results in all EPTB (pleural/pericardial/ascites) (n=44)*	0/29 (0%)	8/37 (22%)	12/43 (28%)	30/38 (79%)
Epitheloid cells +/- mixed inflammatory cells and +/- necrosis (n=2)	0	0/2 (0%)	0/2 (0%)	2/2 (100%)
Lymphocytes +/- macrophages (n=28)	0/19 (0%)	6/23 (26%)	8/27 (30%)	17/24 (71%)
Mixed inflammatory cells with necrosis (n=6)	0/5 (0%)	1/6 (17%)	1/6 (17%)	6/6 (100%)
Mixed inflammatory cells without necrosis (n=4)	0/4 (0%)	1/3 (33%)	2/4 (50%)	2/3 (67%)
Inconclusive (n=3)	0	0/2 (0%)	1/3 (33%)	3/3 (100%)
Missing cytology report (n=1)	0/1 (0%)	0/1 (0%)	0/1 (0%)	0
	ZN (n=12)	Mtb culture (n=18)	GeneXpert (n=20)	MPT64 (n=17)
Cytology results in HIV+ EPTB (pleural/pericardial/ascites) (n=20)	0/12 (0%)	1/18 (6%)	2/20 (10%)	11/17 (65%)
Epitheloid cells +/- mixed inflammatory cells and +/- necrosis (n=0)	0	0	0	0
Lymphocytes +/- macrophages (n=15)	0/9 (0%)	1/13 (8%)	1/15 (7%)	6/12 (50%)
Mixed inflammatory cells with necrosis (n=2)	0/2 (0%)	0/2 (0%)	0/2 (0%)	2/2 (100%)
Mixed inflammatory cells without necrosis (n=1)	0/1 (0%)	0/1 (0%)	1/1 (100%)	1/1 (100%)
Inconclusive (n=2)	0	0/2 (0%)	0/2 (0%)	2/2 (100%)
Missing cytology report (n=0)	0	0	0	0
	ZN (n=14)	Mtb culture (n=18)	GeneXpert (n=21)	MPT64 (n=19)
Cytology results in HIV- EPTB (pleural/pericardial/ascites) (n=21)	0/14 (0%)	7/18 (39%)	9/21 (43%)	17/19 (90%)
Epitheloid cells +/- mixed inflammatory cells and +/- necrosis (n=2)	0	0/2 (0%)	0/2 (0%)	2/2 (100%)
Lymphocytes +/- macrophages (n=12)	0/9 (0%)	5/10 (50%)	7/12 (58%)	10/11 (91%)
Mixed inflammatory cells with necrosis (n=3)	0/2 (0%)	1/3 (33%)	0/3 (0%)	3/3 (100%)
Mixed inflammatory cells without necrosis (n=2)	0/2 (0%)	1/2 (50%)	1/2 (50%)	1/2 (50%)
Inconclusive (n=1)	0	0	1/1 (100%)	1/1 (100%)
Missing cytology report (n=1)	0/1 (0%)	0/1 (0%)	0/1 (0%)	0
	ZN (n=29)	Mtb culture (n=36)	GeneXpert (n=38)	MPT64 (n=26)
Cytology results in all non-TB (pleural/ascites) (n=41)	0/29 (0%)	0/36 (0%)	1/38 (3%)	5/26 (19%)
Lymphocytes +/- macrophages (n=13)	0/11 (0%)	0/10 (0%)	0/12 (0%)	3/12 (25%)
Mixed inflammatory cells without necrosis (n=8)	0/8 (0%)	0/8 (0%)	0/8 (0%)	2/5 (40%)
Malignancy (n=4)	0/1 (0%)	0/4 (0%)	0/4 (0%)	0/2 (0%)
Benign mesothelial cells (n=1)	0/1 (0%)	0/1 (0%)	0/1 (0%)	0/1 (0%)
Inconclusive (n=13)	0/8 (0%)	0/13 (0%)	1/13 (8%)	0/6 (0%)
Missing cytology report (n=2)	0	0	0	0
*Also includes patients with unknown serostatus
