# Supplementary material for: Improved diagnosis of extrapulmonary tuberculosis in adults with and without HIV in Mbeya, Tanzania using the MPT64 antigen detection test
Source: PLOS Glob Public Health. 2022 Nov 29;2(11):e0001317. doi: 10.1371/journal.pgph.0001317 (PMC10021170; doi:10.1371/journal.pgph.0001317)
Supplement: S1 Data — (XLSX) [file pgph.0001317.s004.xlsx]

## Sheet: Lab.set_TB cat__in use
File number	Sex	Age	IPD/OPD	TB contacts (mzrh file)	Suspected site category	Suspected site 1	Suspected site 2	Suspected site 3	Suspected site 4	Number of samples	Sample material	Specify other material	Started anti-TB	Treatment regimen	Pleural eff - baseline	Cytology - pleural eff - baseline	Proteins pleural eff - baseline	RADIOLOGY at DIAGNOSIS 1	RADIOLOGY at DIAGNOSIS 2	RADIOLOGY at DIAGNOSIS 3	RADIOLOGY at DIAGNOSIS 4	CXR findings 1	CXR findings 2	CXR findings 3	USS Abd findings 1	USS Abd findings 2	USS Abd findings 3	USS Abd findings 4	Skeletal Xray findings	Barium enema findings	Ecco findings 1	Ecco findings 2	Ecco findings 3	Ecco findings 4	USS Breast findings	USS LN findings	Per operative findings	Abdominal X-ray	CT scan	Localiazation - lymphadenopathy - baseline	Size LN - categorical - baseline	Size LN - absolute number (cm)- baseline	Size LN - after 2-3 months - categorical	Size LN after 2-3 months - absolute number (cm)	Size LN at end of treatment - categorical	Size LN at end of treatment - absolute number (cm)	Persistent enlarged nodes at 2-3 months (no regression of lymph node swelling)	New nodes during treatment	Enlargement of excisting nodes
ISMRH201604.S07	1	22	2	3	1	1	NA	NA	NA	1	1	N/A	2	NA	1	6	0	1	NA	NA	NA	1	NA	NA	NA	NA	NA	NA	NA	NA	NA	NA	NA	NA	NA	NA	NA	NA	NA	NA	NA	NA	NA	NA	NA	NA	NA	NA	NA
ISMRH201604.S08	1	74	1	3	11	2	3	NA	NA	2	5	N/A	2	NA	NA	NA	NA	2	4	NA	NA	NA	NA	NA	1	NA	NA	NA	NA	NA	NA	NA	NA	NA	NA	NA	NA	NA	NA	2	NA	NA	NA	NA	NA	NA	NA	NA	NA
ISMRH201604.S11*	1	34	1	3	1	1	NA	NA	NA	2	1	N/A	3	1	1	7	0	1	NA	NA	NA	4	NA	NA	NA	NA	NA	NA	NA	NA	NA	NA	NA	NA	NA	NA	NA	NA	NA	NA	NA	NA	NA	NA	NA	NA	NA	NA	NA
ISMRH201604.S12	2	57	1	1	1	1	NA	NA	NA	2	1	N/A	2	NA	1	2	0	1	NA	NA	NA	3	NA	NA	NA	NA	NA	NA	NA	NA	NA	NA	NA	NA	NA	NA	NA	NA	NA	NA	NA	NA	NA	NA	NA	NA	NA	NA	NA
ISMRH201604.S13	1	58	1	2	1	1	NA	NA	NA	2	1	N/A	2	NA	1	3	0	1	NA	NA	NA	4	NA	NA	NA	NA	NA	NA	NA	NA	NA	NA	NA	NA	NA	NA	NA	NA	NA	NA	NA	NA	NA	NA	NA	NA	NA	NA	NA
ISMRH201604.S14	2	27	1	1	11	1	5	NA	NA	m	1	N/A	1	1	1	99	0	1	6	NA	NA	1	NA	NA	NA	NA	NA	NA	1	NA	NA	NA	NA	NA	NA	NA	NA	NA	NA	NA	NA	NA	NA	NA	NA	NA	NA	NA	NA
ISMRH201604.S15	2	46	1	3	2	2	NA	NA	NA	2	2	N/A	2	NA	NA	NA	NA	2	7	NA	NA	NA	NA	NA	1	2	NA	NA	NA	1	NA	NA	NA	NA	NA	NA	1	NA	NA	NA	NA	NA	NA	NA	NA	NA	NA	NA	NA
ISMRH201604.S17	2	27	2	3	3	3	NA	NA	NA	2	5	N/A	2	NA	NA	NA	NA	NA	NA	NA	NA	NA	NA	NA	NA	NA	NA	NA	NA	NA	NA	NA	NA	NA	NA	NA	NA	NA	NA	11	4	NA	NA	NA	NA	NA	NA	NA	NA
ISMRH201604.S18	2	24	2	2	8	8	NA	NA	NA	2	5	N/A	2	NA	NA	NA	NA	8	NA	NA	NA	NA	NA	NA	NA	NA	NA	NA	NA	NA	NA	NA	NA	NA	1	NA	NA	NA	NA	NA	NA	NA	NA	NA	NA	NA	NA	NA	NA
ISMRH201604.S19	1	29	2	3	3	3	NA	NA	NA	2	5	N/A	2	NA	NA	NA	NA	NA	NA	NA	NA	NA	NA	NA	NA	NA	NA	NA	NA	NA	NA	NA	NA	NA	NA	NA	NA	NA	NA	12	3	5	NA	NA	NA	NA	NA	NA	NA
ISMRH201604.S20	1	24	2	3	3	3	NA	NA	NA	2	5	N/A	2	NA	NA	NA	NA	NA	NA	NA	NA	NA	NA	NA	NA	NA	NA	NA	NA	NA	NA	NA	NA	NA	NA	NA	NA	NA	NA	2	2	3	NA	NA	NA	NA	NA	NA	NA
ISMRH201606.S03	1	36	2	2	3	3	NA	NA	NA	2	5	N/A	1	1	NA	NA	NA	1	NA	NA	NA	5	NA	NA	NA	NA	NA	NA	NA	NA	NA	NA	NA	NA	NA	NA	NA	NA	NA	1	4	NA	NA	NA		0	NA	NA	NA
ISMRH201606.S04	2	35	1	3	11	1	2	NA	NA	m	1	N/A	2	NA	1	5	NA	1	2	3	NA	1	NA	NA	1	NA	NA	NA	NA	NA	1	NA	NA	NA	NA	NA	NA	NA	NA	NA	NA	NA	NA	NA	NA	NA	NA	NA	NA
ISMRH201606.S05	2	57	1	3	11	1	2	NA	NA	2	1	N/A	2	NA	3	9	NA	2	3	NA	NA	NA	NA	NA	1	NA	NA	NA	NA	NA	2	NA	NA	NA	NA	NA	NA	NA	NA	NA	NA	NA	NA	NA	NA	NA	NA	NA	NA
ISMRH201606.S06	1	47	1	3	10	1	2	6	NA	2	1	N/A	1	1	1	10	NA	2	3	NA	NA	NA	NA	NA	1	12	NA	NA	NA	NA	3	NA	NA	NA	NA	NA	NA	NA	NA	NA	NA	NA	NA	NA	NA	NA	NA	NA	NA
ISMRH201606.S07	1	45	2	3	3	3	NA	NA	NA	2	5	N/A	3	1	NA	NA	NA	NA	NA	NA	NA	NA	NA	NA	NA	NA	NA	NA	NA	NA	NA	NA	NA	NA	NA	NA	NA	NA	NA	3	3	5	NA	NA	0	0	NA	NA	NA
ISMRH201606.S08	2	35	1	3	9	1	3	NA	NA	2	1	N/A	3	1	1	10	NA	1	NA	NA	NA	1	NA	NA	NA	NA	NA	NA	NA	NA	NA	NA	NA	NA	NA	NA	NA	NA	NA	NA	4	NA	NA	NA	NA	NA	NA	NA	NA
ISMRH201606.S09	1	22	1	3	3	3	NA	NA	NA	5	5	NECK (LT+RT SIDE) 5*5CM	2	NA	NA	NA	NA	1	6	NA	NA	6	NA	NA	NA	NA	NA	NA	3	NA	NA	NA	NA	NA	NA	NA	NA	NA	NA	2	3	NA	NA	NA	NA	NA	NA	NA	NA
ISMRH201606.S12	1	20	1	2	3	3	NA	NA	NA	2	5	N/A	2	NA	NA	NA	NA	1	NA	NA	NA	10	NA	NA	NA	NA	NA	NA	NA	NA	NA	NA	NA	NA	NA	NA	NA	NA	NA	13	2	4	NA	NA	NA	NA	NA	NA	NA
ISMRH201606.S13	2	29	1	3	3	3	NA	NA	NA	2	5	N/A	3	1	NA	NA	NA	NA	NA	NA	NA	NA	NA	NA	NA	NA	NA	NA	NA	NA	NA	NA	NA	NA	NA	NA	NA	NA	NA	1	3	5	NA	NA	0	0	NA	NA	NA
ISMRH201606.S14	1	36	1	3	3	3	NA	NA	NA	2	5	N/A	2	NA	NA	NA	NA	1	2	NA	NA	5	NA	NA	4	NA	NA	NA	NA	NA	NA	NA	NA	NA	NA	NA	NA	NA	NA	3	3	10	NA	NA	NA	NA	NA	NA	NA
ISMRH201606.S15	1	41	1	3	1	1	NA	NA	NA	2	1	N/A	1	1	1	9	NA	1	NA	NA	NA	3	NA	NA	NA	NA	NA	NA	NA	NA	NA	NA	NA	NA	NA	NA	NA	NA	NA	NA	NA	NA	NA	NA	NA	NA	NA	NA	NA
ISMRH201606.S16	1	56	1	3	2	2	NA	NA	NA	2	2	N/A	2	NA	2	NA	NA	1	2	NA	NA	7	NA	NA	1	NA	NA	NA	NA	NA	NA	NA	NA	NA	NA	NA	NA	NA	NA	NA	NA	NA	NA	NA	NA	NA	NA	NA	NA
ISMRH201607.S01	1	42	1	3	2	2	NA	NA	NA	2	2	N/A	2	NA	NA	NA	NA	2	NA	NA	NA	NA	NA	NA	1	NA	NA	NA	NA	NA	NA	NA	NA	NA	NA	NA	NA	NA	NA	NA	NA	NA	NA	NA	NA	NA	NA	NA	NA
ISMRH201607.S02	2	34	2	3	3	3	NA	NA	NA	2	5	N/A	1	1	NA	NA	NA	9	NA	NA	NA	NA	NA	NA	NA	NA	NA	NA	NA	NA	NA	NA	NA	NA	NA	1	NA	NA	NA	1	4	NA	NA	NA	0	0	NA	NA	NA
ISMRH201607.S06	1	25	2	3	3	3	NA	NA	NA	2	5	N/A	1	1	NA	NA	NA	1	NA	NA	NA	5	NA	NA	NA	NA	NA	NA	NA	NA	NA	NA	NA	NA	NA	NA	NA	NA	NA	14	2	3	NA	NA	0	0	NA	NA	NA
ISMRH201608.S01	1	68	1	2	1	1	NA	NA	NA	2	1	N/A	2	NA	1	10	NA	1	NA	NA	NA	1	23	NA	NA	NA	NA	NA	NA	NA	NA	NA	NA	NA	NA	NA	NA	NA	NA	NA	NA	NA	NA	NA	NA	NA	NA	NA	NA
ISMRH201608.S02	1	48	1	2	1	1	NA	NA	NA	2	1	N/A	2	NA	1	11	NA	1	NA	NA	NA	1	20	NA	NA	NA	NA	NA	NA	NA	NA	NA	NA	NA	NA	NA	NA	NA	NA	NA	NA	NA	NA	NA	NA	NA	NA	NA	NA
ISMRH201608.S03	2	43	1	3	11	3	5	NA	NA	2	5	N/A	1	1	NA	NA	NA	1	NA	NA	NA	5	NA	NA	NA	NA	NA	NA	NA	NA	NA	NA	NA	NA	NA	NA	NA	NA	NA	1	4	NA	NA	NA	0	0	NA	0	2
ISMRH201608.S04	1	52	2	3	3	3	NA	NA	NA	2	5	N/A	2	NA	NA	NA	NA	NA	NA	NA	NA	NA	NA	NA	NA	NA	NA	NA	NA	NA	NA	NA	NA	NA	NA	NA	NA	NA	NA	3	4	NA	NA	NA	NA	NA	NA	NA	NA
ISMRH201608.S05	2	43	2	3	3	3	NA	NA	NA	2	5	N/A	2	NA	NA	NA	NA	9	NA	NA	NA	NA	NA	NA	NA	NA	NA	NA	NA	NA	NA	NA	NA	NA	NA	1	NA	NA	NA	1	1	2	NA	NA	NA	NA	NA	NA	NA
ISMRH201608.S06	1	44	2	3	9	3	NA	NA	NA	2	5	N/A	3	1	NA	NA	NA	NA	NA	NA	NA	NA	NA	NA	NA	NA	NA	NA	NA	NA	NA	NA	NA	NA	NA	NA	NA	NA	NA	4	4	NA	NA	NA	0	0	NA	0	2
ISMRH201608.S07	2	28	2	3	3	3	NA	NA	NA	2	5	N/A	2	NA	NA	NA	NA	NA	NA	NA	NA	NA	NA	NA	NA	NA	NA	NA	NA	NA	NA	NA	NA	NA	NA	NA	NA	NA	NA	1	4	NA	NA	NA	NA	NA	NA	NA	NA
ISMRH201608.S08	2	28	1	3	3	3	NA	NA	NA	2	5	N/A	1	6	NA	NA	NA	NA	NA	NA	NA	NA	NA	NA	NA	NA	NA	NA	NA	NA	NA	NA	NA	NA	NA	NA	NA	NA	NA	2	4	NA	NA	NA	0	0	NA	0	2
ISMRH201608.S09	1	38	1	2	1	1	NA	NA	NA	2	1	N/A	1	1	1	11	NA	1	2	NA	NA	4	NA	NA	5	NA	NA	NA	NA	NA	NA	NA	NA	NA	NA	NA	NA	NA	NA	NA	NA	NA	NA	NA	NA	NA	NA	NA	NA
ISMRH201608.S10	1	25	1	2	11	1	6	NA	NA	2	1	N/A	1	1	1	11	NA	1	2	3	NA	1	11	NA	6	12	NA	NA	NA	NA	4	NA	NA	NA	NA	NA	NA	NA	NA	NA	NA	NA	NA	NA	NA	NA	NA	NA	NA
ISMRH201608.S16	2	44	2	3	3	3	NA	NA	NA	2	5	N/A	1	1	NA	NA	NA	NA	NA	NA	NA	NA	NA	NA	NA	NA	NA	NA	NA	NA	NA	NA	NA	NA	NA	NA	NA	NA	NA	1	4	NA	NA	NA	0	0	NA	0	2
ISMRH201608.S17	1	54	1	3	1	1	NA	NA	NA	m	1	N/A	1	1	1	7	NA	1	NA	NA	NA	3	NA	NA	NA	NA	NA	NA	NA	NA	NA	NA	NA	NA	NA	NA	NA	NA	NA	NA	NA	NA	NA	NA	NA	NA	NA	NA	NA
ISMRH201608.S18*	1	34	1		1	1	NA	NA	NA	2	1	N/A	1	1	1	8	0	1	NA	NA	NA	4	NA	NA	NA	NA	NA	NA	NA	NA	NA	NA	NA	NA	NA	NA	NA	NA	NA	NA	NA	NA	NA	NA	NA	NA	NA	NA	NA
ISMRH201609.S01	1	22	2	3	3	3	NA	NA	NA	2	5	N/A	1	1	NA	NA	NA	NA	NA	NA	NA	NA	NA	NA	NA	NA	NA	NA	NA	NA	NA	NA	NA	NA	NA	NA	NA	NA	NA	14	3	9	NA	NA	0	0	NA	0	2
ISMRH201609.S03	1	26	1	3	2	2	NA	NA	NA	2	2	N/A	4	NA	NA	NA	NA	2	NA	NA	NA	NA	NA	NA	1	7	NA	NA	NA	NA	NA	NA	NA	NA	NA	NA	NA	NA	NA	NA	NA	NA	NA	NA	NA	NA	NA	NA	NA
ISMRH201609.S04	2	56	1	3	11	1	2	NA	NA	m	2	N/A	1	1	2	NA	NA	1	2	6	NA	2	12	NA	1	NA	NA	NA	4	NA	NA	NA	NA	NA	NA	NA	NA	NA	NA	NA	NA	NA	NA	NA	NA	NA	NA	NA	NA
ISMRH201609.S05	2	36	1	3	2	2	NA	NA	NA	2	2	N/A	2	NA	NA	NA	NA	1	2	NA	NA	13	NA	NA	1	NA	NA	NA	NA	NA	NA	NA	NA	NA	NA	NA	2	NA	NA	NA	NA	NA	NA	NA	NA	NA	NA	NA	NA
ISMRH201609.S08	1	35	1	3	1	1	NA	NA	NA	2	1	N/A	1	1	1	12	1	1	NA	NA	NA	14	NA	NA	NA	NA	NA	NA	NA	NA	NA	NA	NA	NA	NA	NA	NA	NA	NA	NA	NA	NA	NA	NA	NA	NA	NA	NA	NA
ISMRH201609.S09	1	50	1	3	13	13	NA	NA	NA	2	5	CYST IN ABDOMEN	1	1	NA	NA	NA	1	2	NA	NA	15	NA	NA	8	20	NA	NA	NA	NA	NA	NA	NA	NA	NA	NA	NA	NA	NA	NA	NA	NA	NA	NA	NA	NA	NA	NA	NA
ISMRH201609.S10	1	29	2	3	3	3	NA	NA	NA	2	5	N/A	1	1	NA	NA	NA	NA	NA	NA	NA	NA	NA	NA	NA	NA	NA	NA	NA	NA	NA	NA	NA	NA	NA	NA	NA	NA	NA	1	4	NA	NA	NA	0	0	NA	0	2
ISMRH201609.S11	1	35	2	3	14	14	NA	NA	NA	2	5	THYROID	4	NA	NA	NA	NA	9	NA	NA	NA	NA	NA	NA	NA	NA	NA	NA	NA	NA	NA	NA	NA	NA	NA	2	NA	NA	NA	1	1	1	NA	NA	NA	NA	NA	NA	NA
ISMRH201609.S12	2	35	1	3	15	15	NA	NA	NA	2	5	CYST IN ABDOMEN	2	NA	NA	NA	NA	2	NA	NA	NA	NA	NA	NA	9	NA	NA	NA	NA	NA	NA	NA	NA	NA	NA	NA	3	NA	NA	NA	NA	NA	NA	NA	NA	NA	NA	NA	NA
ISMRH201609.S13	1	39	1	3	1	1	NA	NA	NA	2	1	N/A	1	1	1	5	NA	1	NA	NA	NA	14	NA	NA	NA	NA	NA	NA	NA	NA	NA	NA	NA	NA	NA	NA	NA	NA	NA	NA	NA	NA	NA	NA	NA	NA	NA	NA	NA
ISMRH201609.S14	2	22	2	3	3	3	NA	NA	NA	2	5	N/A	1	1	NA	NA	NA	NA	NA	NA	NA	NA	NA	NA	NA	NA	NA	NA	NA	NA	NA	NA	NA	NA	NA	NA	NA	NA	NA	2	4	NA	1	1	NA	NA	0	0	0
ISMRH201609.S16	2	27	2	3	8	8	NA	NA	NA	2	5	N/A	2	NA	NA	NA	NA	8	NA	NA	NA	NA	NA	NA	NA	NA	NA	NA	NA	NA	NA	NA	NA	NA	1	NA	NA	NA	NA	NA	NA	NA	NA	NA	NA	NA	NA	NA	NA
ISMRH201610.S01	2	24	2	3	3	3	NA	NA	NA	2	5	N/A	1	1	NA	NA	NA	NA	NA	NA	NA	NA	NA	NA	NA	NA	NA	NA	NA	NA	NA	NA	NA	NA	NA	NA	NA	NA	NA	1	4	NA	NA	NA	0	0	NA	0	0
ISMRH201610.S06	1	39	1	2	2	2	NA	NA	NA	2	2	N/A	1	1	NA	NA	NA	1	2	NA	NA	13	NA	NA	1	7	NA	NA	NA	NA	NA	NA	NA	NA	NA	NA	NA	NA	NA	NA	NA	NA	NA	NA	NA	NA	NA	NA	NA
ISMRH201610.S07	2	69	1	2	2	2	NA	NA	NA	2	2	N/A	2	NA	1	NA	NA	1	2	NA	NA	1	NA	NA	1	10	NA	NA	NA	NA	NA	NA	NA	NA	NA	NA	NA	NA	NA	NA	NA	NA	NA	NA	NA	NA	NA	NA	NA
ISMRH201610.S11	1	54	1	3	2	2	NA	NA	NA	5	2	NA	2	NA	NA	NA	NA	NA	NA	NA	NA	NA	NA	NA	NA	NA	NA	NA	NA	NA	NA	NA	NA	NA	NA	NA	NA	NA	NA	NA	NA	NA	NA	NA	NA	NA	NA	NA	NA
ISMRH201610.S12	2	26	2	3	3	3	NA	NA	NA	2	5	N/A	1	1	NA	NA	NA	1	9	NA	NA	5	NA	NA	NA	NA	NA	NA	NA	NA	NA	NA	NA	NA	NA	1	NA	NA	NA	1	3	5	NA	NA	3	5	NA	0	0
ISMRH201610.S13	2	30	1	1	1	1	NA	NA	NA	2	1	N/A	2	NA	2	11	NA	1	NA	NA	NA	7	NA	NA	NA	NA	NA	NA	NA	NA	NA	NA	NA	NA	NA	NA	NA	NA	NA	NA	NA	NA	NA	NA	NA	NA	NA	NA	NA
ISMRH201610.S16	1	22	1	2	2	2	NA	NA	NA	2	2	N/A	2	NA	1	NA	NA	1	2	NA	NA	1	NA	NA	1	NA	NA	NA	NA	NA	NA	NA	NA	NA	NA	NA	NA	NA	NA	NA	NA	NA	NA	NA	NA	NA	NA	NA	NA
ISMRH201610.S17	1	68	1	3	9	2	NA	NA	NA	2	2	N/A	3	1	2	NA	NA	1	2	NA	NA	2	NA	NA	1	NA	NA	NA	NA	NA	NA	NA	NA	NA	NA	NA	NA	NA	NA	NA	NA	NA	NA	NA	NA	NA	NA	NA	NA
ISMRH201610.S18	1	42	1	3	2	2	NA	NA	NA	2	2	N/A	2	NA	NA	NA	NA	2	NA	NA	NA	NA	NA	NA	1	11	NA	NA	NA	NA	NA	NA	NA	NA	NA	NA	NA	NA	NA	NA	NA	NA	NA	NA	NA	NA	NA	NA	NA
ISMRH201610.S22	2	35	1	3	9	1	2	NA	NA	2	2	N/A	1	1	1	NA	NA	1	2	NA	NA	1	23	NA	1	NA	NA	NA	NA	NA	NA	NA	NA	NA	NA	NA	NA	NA	NA	NA	NA	NA	NA	NA	NA	NA	NA	NA	NA
ISMRH201610.S23	2	30	1	3	1	1	NA	NA	NA	2	1	N/A	3	1	1	3	NA	1	2	NA	NA	1	NA	NA	12	NA	NA	NA	NA	NA	NA	NA	NA	NA	NA	NA	NA	NA	NA	NA	NA	NA	NA	NA	NA	NA	NA	NA	NA
ISMRH201610.S24	1	35	1	2	1	1	NA	NA	NA	2	1	N/A	3	1	2	99	NA	1	NA	NA	NA	2	NA	NA	NA	NA	NA	NA	NA	NA	NA	NA	NA	NA	NA	NA	NA	NA	NA	NA	NA	NA	NA	NA	NA	NA	NA	NA	NA
ISMRH201610.S25	2	35	2	3	3	3	NA	NA	NA	2	5	N/A	1	1	NA	NA	NA	NA	NA	NA	NA	NA	NA	NA	NA	NA	NA	NA	NA	NA	NA	NA	NA	NA	NA	NA	NA	NA	NA	10	4	NA	NA	NA	0	0	NA	0	2
ISMRH201610.S26	1	42	2	3	3	3	NA	NA	NA	m	5	N/A	2	NA	NA	NA	NA	NA	NA	NA	NA	NA	NA	NA	NA	NA	NA	NA	NA	NA	NA	NA	NA	NA	NA	NA	NA	NA	NA	2	4	NA	NA	NA	NA	NA	NA	NA	NA
ISMRH201610.S27	1	38	1	3	1	1	NA	NA	NA	2	1	N/A	2	NA	1	13	NA	1	NA	NA	NA	1	NA	NA	NA	NA	NA	NA	NA	NA	NA	NA	NA	NA	NA	NA	NA	NA	NA	NA	NA	NA	NA	NA	NA	NA	NA	NA	NA
ISMRH201610.S28	1	35	1	3	11	1	4	NA	NA	2	6	N/A	1	1	1	NA	NA	1	2	NA	NA	1	NA	NA	1	NA	NA	NA	NA	NA	NA	NA	NA	NA	NA	NA	NA	NA	NA	NA	NA	NA	NA	NA	NA	NA	NA	NA	NA
ISMRH201610.S29	2	42	1	2	2	2	NA	NA	NA	2	2	N/A	2	NA	NA	NA	NA	1	2	6	NA	5	NA	NA	1	NA	NA	NA	2	NA	NA	NA	NA	NA	NA	NA	NA	NA	NA	NA	NA	NA	NA	NA	NA	NA	NA	NA	NA
ISMRH201610.S30	1	42	1	3	9	1	2	NA	NA	2	1	N/A	1	1	1	NA	NA	1	2	NA	NA	1	23	NA	1	12	NA	NA	NA	NA	NA	NA	NA	NA	NA	NA	NA	NA	NA	NA	NA	NA	NA	NA	NA	NA	NA	NA	NA
ISMRH201610.S31	1	29	1	3	9	1	2	NA	NA	2	2	N/A	3	1	NA	NA	NA	1	2	3	NA	16	NA	NA	1	NA	NA	NA	NA	NA	5	NA	NA	NA	NA	NA	NA	NA	NA	NA	NA	NA	NA	NA	NA	NA	NA	NA	NA
ISMRH201610.S33	2	50	2	2	3	3	NA	NA	NA	2	5	N/A	2	NA	NA	NA	NA	NA	NA	NA	NA	NA	NA	NA	NA	NA	NA	NA	NA	NA	NA	NA	NA	NA	NA	NA	NA	NA	NA	2	1	1	NA	NA	NA	NA	NA	NA	NA
ISMRH201610.S34	2	40	1	3	3	3	NA	NA	NA	m	5	N/A	2	NA	NA	NA	NA	NA	NA	NA	NA	NA	NA	NA	NA	NA	NA	NA	NA	NA	NA	NA	NA	NA	NA	NA	NA	NA	NA	3	1	1	NA	NA	NA	NA	NA	NA	NA
ISMRH201611.S01	1	55	1	3	1	1	NA	NA	NA	1	1	N/A	2	NA	1	14	NA	1	NA	NA	NA	1	NA	NA	NA	NA	NA	NA	NA	NA	NA	NA	NA	NA	NA	NA	NA	NA	NA	NA	NA	NA	NA	NA	NA	NA	NA	NA	NA
ISMRH201611.S02	1	30	1	3	3	3	NA	NA	NA	5	5	N/A	2	NA	NA	NA	NA	NA	NA	NA	NA	NA	NA	NA	NA	NA	NA	NA	NA	NA	NA	NA	NA	NA	NA	NA	NA	NA	NA	1	3	6	NA	NA	NA	NA	NA	NA	NA
ISMRH201611.S03	2	34	2	3	3	3	NA	NA	NA	2	5	N/A	2	NA	NA	NA	NA	NA	NA	NA	NA	NA	NA	NA	NA	NA	NA	NA	NA	NA	NA	NA	NA	NA	NA	NA	NA	NA	NA	1	4	NA	NA	NA	NA	NA	NA	NA
ISMRH201611.S05	1	55	2	3	3	3	NA	NA	NA	2	5	N/A	1	1	NA	NA	NA	NA	NA	NA	NA	NA	NA	NA	NA	NA	NA	NA	NA	NA	NA	NA	NA	NA	NA	NA	NA	NA	NA	1	2	3	NA	NA	0	0	NA	0	2
ISMRH201611.S06	1	57	2	3	3	3	NA	NA	NA	2	5	N/A	1	2	NA	NA	NA	NA	NA	NA	NA	NA	NA	NA	NA	NA	NA	NA	NA	NA	NA	NA	NA	NA	NA	NA	NA	NA	NA	14	1	1	NA	NA	NA	NA	NA	NA	NA
ISMRH201611.S09	1	46	1	3	16	16	NA	NA	NA	2	5	N/A	2	NA	NA	NA	NA	NA	NA	NA	NA	NA	NA	NA	NA	NA	NA	NA	NA	NA	NA	NA	NA	NA	NA	NA	NA	NA	NA	NA	NA	NA	NA	NA	NA	NA	NA	NA	NA
ISMRH201611.S10	1	56	1	3	2	2	NA	NA	NA	2	2	N/A	1	6	NA	NA	NA	1	NA	NA	NA	17	NA	NA	NA	NA	NA	NA	NA	NA	NA	NA	NA	NA	NA	NA	NA	NA	NA	NA	NA	NA	NA	NA	NA	NA	NA	NA	NA
ISMRH201611.S12	2	23	1	3	1	1	NA	NA	NA	2	1	N/A	2	NA	1	15	NA	1	NA	NA	NA	1	NA	NA	NA	NA	NA	NA	NA	NA	NA	NA	NA	NA	NA	NA	NA	NA	NA	NA	NA	NA	NA	NA	NA	NA	NA	NA	NA
ISMRH201611.S14	1	39	1	3	2	2	NA	NA	NA	2	2	N/A	2	NA	NA	NA	NA	2	NA	NA	NA	NA	NA	NA	1	7	13	NA	NA	NA	NA	NA	NA	NA	NA	NA	NA	NA	NA	NA	NA	NA	NA	NA	NA	NA	NA	NA	NA
ISMRH201611.S19	1	54	1	3	3	3	NA	NA	NA	2	5	N/A	2	NA	NA	NA	NA	2	NA	NA	NA	NA	NA	NA	1	14	15	NA	NA	NA	NA	NA	NA	NA	NA	NA	NA	NA	NA	3	4	NA	NA	NA	NA	NA	NA	NA	NA
ISMRH201611.S20	2	38	1	3	3	3	NA	NA	NA	1	5	N/A	3	1	NA	NA	NA	NA	NA	NA	NA	NA	NA	NA	NA	NA	NA	NA	NA	NA	NA	NA	NA	NA	NA	NA	NA	NA	NA	14	2	3	NA	NA	NA	NA	NA	NA	NA
ISMRH201611.S21	2	47	2	3	8	8	NA	NA	NA	2	5	N/A	1	1	NA	NA	NA	NA	NA	NA	NA	NA	NA	NA	NA	NA	NA	NA	NA	NA	NA	NA	NA	NA	NA	NA	NA	NA	NA	NA	NA	NA	NA	NA	NA	NA	NA	NA	NA
ISMRH201611.S22	1	47	2	3	3	3	NA	NA	NA	2	5	N/A	2		NA	NA	NA	NA	NA	NA	NA	NA	NA	NA	NA	NA	NA	NA	NA	NA	NA	NA	NA	NA	NA	NA	NA	NA	NA	9	3	8	NA	NA	NA	NA	NA	NA	NA
ISMRH201611.S23	2	20	1	3	10	1	2	3	NA	2	5	N/A	2	NA	2	NA	NA	1	2	NA	NA	2	11	NA	1	NA	NA	NA	NA	NA	NA	NA	NA	NA	NA	NA	NA	NA	NA	4	2	3	NA	NA	NA	NA	NA	NA	NA
ISMRH201611.S24	1	32	1	3	9	1	2	NA	NA	2	1	N/A	1	1	2	11	NA	1	2	NA	NA	2	NA	NA	1	12	16	17	NA	NA	NA	NA	NA	NA	NA	NA	4	NA	NA	NA	NA	NA	NA	NA	NA	NA	NA	NA	NA
ISMRH201611.S25	1	71	1	2	1	1	NA	NA	NA	2	1	N/A	2	NA	1	5	NA	1	2	3	NA	4	NA	NA	16	NA	NA	NA	NA	NA	6	7	NA	NA	NA	NA	NA	NA	NA	NA	NA	NA	NA	NA	NA	NA	NA	NA	NA
ISMRH201611.S26	1	42	1	3	2	2	NA	NA	NA	2	2	N/A	2	NA	NA	NA	NA	2	NA	NA	NA	NA	NA	NA	1	NA	NA	NA	NA	NA	NA	NA	NA	NA	NA	NA	NA	NA	NA	NA	NA	NA	NA	NA	NA	NA	NA	NA	NA
ISMRH201611.S27	1	30	1	3	1	1	NA	NA	NA	2	1	N/A	3	1	2	1	NA	1	2	3	5	2	NA	NA	1	NA	NA	NA	NA	NA	6	NA	NA	NA	NA	NA	NA	NA	1	NA	NA	NA	NA	NA	NA	NA	NA	NA	NA
ISMRH201611.S28	1	73	1	3	2	2	NA	NA	NA	2	2	N/A	2	NA	NA	NA	NA	1	2	NA	NA	5	NA	NA	1	NA	NA	NA	NA	NA	NA	NA	NA	NA	NA	NA	NA	NA	NA	NA	NA	NA	NA	NA	NA	NA	NA	NA	NA
ISMRH201611.S29	1	56	1	3	9	1	NA	NA	NA	2	1	N/A	1	1	1	11	NA	1	NA	NA	NA	1	NA	NA	NA	NA	NA	NA	NA	NA	NA	NA	NA	NA	NA	NA	NA	NA	NA	NA	NA	NA	NA	NA	NA	NA	NA	NA	NA
ISMRH201611.S30	1	61	2	3	2	2	NA	NA	NA	1	2	N/A	1	1	NA	NA	NA	2	NA	NA	NA	NA	NA	NA	1	NA	NA	NA	NA	NA	NA	NA	NA	NA	NA	NA	NA	NA	NA	NA	NA	NA	NA	NA	NA	NA	NA	NA	NA
ISMRH201701.S01	2	30	1	3	3	3	NA	NA	NA	2	5	N/A	2	NA	NA	NA	NA	NA	NA	NA	NA	NA	NA	NA	NA	NA	NA	NA	NA	NA	NA	NA	NA	NA	NA	NA	NA	NA	NA	3	3	8	NA	NA	NA	NA	NA	NA	NA
ISMRH201701.S03	2	45	2	3	3	3	NA	NA	NA	2	5	N/A	1	1	NA	NA	NA	1	NA	NA	NA	5	NA	NA	NA	NA	NA	NA	NA	NA	NA	NA	NA	NA	NA	NA	NA	NA	NA	1	3	5	NA	NA	0	0	NA	0	2
ISMRH201701.S06	2	50	2	3	3	3	NA	NA	NA	2	5	N/A	2	NA	NA	NA	NA	1	NA	NA	NA	5	NA	NA	NA	NA	NA	NA	NA	NA	NA	NA	NA	NA	NA	NA	NA	NA	NA	1	4	NA	NA	NA	NA	NA	NA	NA	NA
ISMRH201701.S11	1	47	2	3	11	1	3	NA	NA	2	5	N/A	2	NA	1	NA	NA	1	NA	NA	NA	1	NA	NA	NA	NA	NA	NA	NA	NA	NA	NA	NA	NA	NA	NA	NA	NA	NA	3	4	NA	NA	NA	NA	NA	NA	NA	NA
ISMRH201701.S12	1	54	1	3	1	1	NA	NA	NA	2	1	N/A	2	NA	1	11	NA	1	NA	NA	NA	14	NA	NA	NA	NA	NA	NA	NA	NA	NA	NA	NA	NA	NA	NA	NA	NA	NA	NA	NA	NA	NA	NA	NA	NA	NA	NA	NA
ISMRH201701.S13	1	75	1	2	9	6	NA	NA	NA	2	7	PERICARDIAL FLUID	2	NA	1	NA	NA	1	2	3	NA	1	12	18	1	16	NA	NA	NA	NA	6	8	NA	NA	NA	NA	NA	NA	NA	NA	NA	NA	NA	NA	NA	NA	NA	NA	NA
ISMRH201701.S15	2	29	2	3	3	3	NA	NA	NA	2	5	N/A	1	1	NA	NA	NA	NA	NA	NA	NA	NA	NA	NA	NA	NA	NA	NA	NA	NA	NA	NA	NA	NA	NA	NA	NA	NA	NA	1	3	6	NA	NA	0	0	NA	0	2
ISMRH201701.S17	1	70	2	3	3	3	NA	NA	NA	2	5	N/A	2	NA	NA	NA	NA	NA	NA	NA	NA	NA	NA	NA	NA	NA	NA	NA	NA	NA	NA	NA	NA	NA	NA	NA	NA	NA	NA	1	3	8	NA	NA	NA	NA	NA	NA	NA
ISMRH201701.S18	2	26	1	3	3	3	NA	NA	NA	2	5	N/A	2	NA	NA	NA	NA	NA	NA	NA	NA	NA	NA	NA	NA	NA	NA	NA	NA	NA	NA	NA	NA	NA	NA	NA	NA	NA	NA	3	4	NA	NA	NA	NA	NA	NA	NA	NA
ISMRH201702.S03	1	36	1	1	1	1	NA	NA	NA	2	1	N/A	2	NA	1	1	NA	1	2	NA	NA	14	NA	NA	1	NA	NA	NA	NA	NA	NA	NA	NA	NA	NA	NA	NA	NA	NA	NA	NA	NA	NA	NA	NA	NA	NA	NA	NA
ISMRH201702.S04	1	64	1	3	3	3	NA	NA	NA	2	5	N/A	2	NA	NA	NA	NA	2	5	NA	NA	NA	NA	NA	18	NA	NA	NA	NA	NA	NA	NA	NA	NA	NA	NA	NA	NA	2	3	4	NA	NA	NA	NA	NA	NA	NA	NA
ISMRH201702.S07	1	26	1	2	9	1	NA	NA	NA	2	1	N/A	1	1	1	3	NA	1	NA	NA	NA	1	15	23	NA	NA	NA	NA	NA	NA	NA	NA	NA	NA	NA	NA	NA	NA	NA	NA	NA	NA	NA	NA	NA	NA	NA	NA	NA
ISMRH201702.S10	1	32	1	3	11	1	12	NA	NA	2	1	N/A	1	1	1	3	NA	1	NA	NA	NA	1	19	NA	NA	NA	NA	NA	NA	NA	NA	NA	NA	NA	NA	NA	NA	NA	NA	NA	NA	NA	NA	NA	NA	NA	NA	NA	NA
ISMRH201702.S11	1	28	1	3	2	2	NA	NA	NA	2	2	N/A	4	NA	NA	NA	NA	1	2	NA	NA	13	NA	NA	1	19	NA	NA	NA	NA	NA	NA	NA	NA	NA	NA	NA	NA	NA	NA	NA	NA	NA	NA	NA	NA	NA	NA	NA
ISMRH201702.S13	1	20	2	3	3	3	NA	NA	NA	2	5	N/A	4	NA	NA	NA	NA	9	NA	NA	NA	NA	NA	NA	NA	NA	NA	NA	NA	NA	NA	NA	NA	NA	NA	3	NA	NA	NA	1	2	4	NA	NA	NA	NA	NA	NA	NA
ISMRH201702.S14	1	32	2	3	3	3	NA	NA	NA	2	5	N/A	1	1	NA	NA	NA	NA	NA	NA	NA	NA	NA	NA	NA	NA	NA	NA	NA	NA	NA	NA	NA	NA	NA	NA	NA	NA	NA	2	2	4	NA	NA	NA	NA	NA	NA	NA
ISMRH201702.S15	1	36	1	3	1	1	NA	NA	NA	2	1	N/A	1	1	2	1	NA	1	3	5	NA	2	7	22	NA	NA	NA	NA	NA	NA	6	9	10	11	NA	NA	NA	NA	3	NA	NA	NA	NA	NA	NA	NA	NA	NA	NA
ISMRH201702.S16	1	36	1	3	10	1	2	3	6	10	2	N/A	2	NA	2	NA	NA	1	2	3	NA	2	NA	NA	1	16	20	NA	NA	NA	6	NA	NA	NA	NA	NA	NA	NA	NA	3	4	NA	NA	NA	NA	NA	NA	NA	NA
ISMRH201702.S17	1	39	1	3	11	2	3	NA	NA	2	2	N/A	2	NA	NA	NA	NA	1	2	NA	NA	5	NA	NA	1	NA	NA	NA	NA	NA	NA	NA	NA	NA	NA	NA	NA	NA	NA	8	4	NA	NA	NA	NA	NA	NA	NA	NA
ISMRH201702.S18	1	63	1	3	2	2	NA	NA	NA	2	2	N/A	2	NA	NA	NA	NA	1	2	NA	NA	5	NA	NA	1	20	NA	NA	NA	NA	NA	NA	NA	NA	NA	NA	NA	NA	NA	NA	NA	NA	NA	NA	NA	NA	NA	NA	NA
ISMRH201702.S19	1	54	1	3	1	1	NA	NA	NA	2	1	N/A	1	1	1	NA	NA	1	2	3	NA	20	21	22	12	NA	NA	NA	NA	NA	2	NA	NA	NA	NA	NA	NA	NA	NA	NA	NA	NA	NA	NA	NA	NA	NA	NA	NA
ISMRH201702.S20	1	26	1	3	2	2	NA	NA	NA	2	2	N/A	2	NA	NA	NA	NA	2	3	NA	NA	NA	NA	NA	1	7	NA	NA	NA	NA	12	NA	NA	NA	NA	NA	NA	NA	NA	NA	NA	NA	NA	NA	NA	NA	NA	NA	NA
ISMRH201703.S01	1	42	2	3	8	8	NA	NA	NA	2	5	N/A	2	NA	NA	NA	NA	NA	NA	NA	NA	NA	NA	NA	NA	NA	NA	NA	NA	NA	NA	NA	NA	NA	NA	NA	NA	NA	NA	NA	NA	NA	NA	NA	NA	NA	NA	NA	NA
ISMRH201703.S02	2	44	2	3	3	3	NA	NA	NA	2	5	N/A	1	1	NA	NA	NA	NA	NA	NA	NA	NA	NA	NA	NA	NA	NA	NA	NA	NA	NA	NA	NA	NA	NA	NA	NA	NA	NA	1	4	NA	NA	NA	NA	NA	NA	0	2
ISMRH201703.S03	1	31	2	3	3	3	NA	NA	NA	2	5	N/A	2	NA	NA	NA	NA	1	9	NA	NA	5	NA	NA	NA	NA	NA	NA	NA	NA	NA	NA	NA	NA	NA	4	NA	NA	NA	1	2	2	NA	NA	NA	NA	NA	NA	NA
ISMRH201703.S05	1	48	2	3	3	3	NA	NA	NA	2	5	N/A	1	1	NA	NA	NA	1	2	3	9	5	NA	NA	1	12	21	NA	NA	NA	6	NA	NA	NA	NA	4	NA	NA	NA	1	2	4	NA	NA	NA	NA	NA	NA	NA
ISMRH201703.S06	2	36	2	3	3	3	NA	NA	NA	2	5	N/A	4	NA	NA	NA	NA	NA	NA	NA	NA	NA	NA	NA	NA	NA	NA	NA	NA	NA	NA	NA	NA	NA	NA	NA	NA	NA	NA	1	4	NA	NA	NA	NA	NA	NA	NA	NA
ISMRH201703.S09	2	30	2	3	3	3	NA	NA	NA	2	5	N/A	1	1	NA	NA	NA	1	NA	NA	NA	5	NA	NA	NA	NA	NA	NA	NA	NA	NA	NA	NA	NA	NA	NA	NA	NA	NA	3	4	NA	NA	NA	NA	NA	NA	NA	NA
ISMRH201703.S10	2	54	1	3	1	1	NA	NA	NA	2	1	N/A	1	1	1	10	NA	1	NA	NA	NA	1	7	NA	NA	NA	NA	NA	NA	NA	NA	NA	NA	NA	NA	NA	NA	NA	NA	NA	NA	NA	NA	NA	NA	NA	NA	NA	NA
ISMRH201703.S13	1	48	1	3	2	2	NA	NA	NA	2	2	N/A	2	NA	NA	NA	NA	1	2	NA	NA	5	NA	NA	1	NA	NA	NA	NA	NA	NA	NA	NA	NA	NA	NA	NA	NA	NA	NA	NA	NA	NA	NA	NA	NA	NA	NA	NA
ISMRH201703.S14	1	19	2	3	3	3	NA	NA	NA	2	5	N/A	1	1	NA	NA	NA	9	NA	NA	NA	NA	NA	NA	NA	NA	NA	NA	NA	NA	NA	NA	NA	NA	NA	1	NA	NA	NA	1	2	3	NA	NA	0	0	NA	0	2
ISMRH201703.S15	2	30	2	3	3	3	NA	NA	NA	2	5	N/A	1	1	NA	NA	NA	1	NA	NA	NA	5	NA	NA	NA	NA	NA	NA	NA	NA	NA	NA	NA	NA	NA	NA	NA	NA	NA	3	4	NA	NA	NA	0	0	NA	0	2
ISMRH201704.S01	1	36	1	3	11	1	3	NA	NA	5	5	N/A	2	NA	2	NA	NA	1	3	NA	NA	2	7	NA	NA	NA	NA	NA	NA	NA	6	NA	NA	NA	NA	NA	NA	NA	NA	3	4	NA	NA	NA	NA	NA	NA	NA	NA
ISMRH201704.S02	1	33	1	3	2	2	NA	NA	NA	2	2	N/A	2	NA	NA	NA	NA	1	2	NA	NA	5	NA	NA	1	7	NA	NA	NA	NA	NA	NA	NA	NA	NA	NA	NA	NA	NA	NA	NA	NA	NA	NA	NA	NA	NA	NA	NA
ISMRH201704.S04	2	40	1	3	10	1	2	3	NA	2	2	N/A	1	1	1	NA	NA	1	2	NA	NA	3	NA	NA	1	NA	NA	NA	NA	NA	NA	NA	NA	NA	NA	NA	NA	NA	NA	3	3	5	NA	NA	NA	NA	NA	NA	NA
ISMRH201704.S06	2	28	1	2	2	2	NA	NA	NA	2	2	N/A	3	1	NA	NA	NA	1	2	3	NA	5	NA	NA	1	NA	NA	NA	NA	NA	5	NA	NA	NA	NA	NA	NA	NA	NA	NA	NA	NA	NA	NA	NA	NA	NA	NA	NA
ISMRH201704.S07	1	40	1	3	1	1	NA	NA	NA	2	1	N/A	2	NA	4	1	NA	1	NA	NA	NA	18	NA	NA	NA	NA	NA	NA	NA	NA	NA	NA	NA	NA	NA	NA	NA	NA	NA	NA	NA	NA	NA	NA	NA	NA	NA	NA	NA
ISMRH201704.S08	2	34	1	3	11	1	12	NA	NA	2	1	N/A	1	1	2	11	NA	1	NA	NA	NA	2	18	19	NA	NA	NA	NA	NA	NA	NA	NA	NA	NA	NA	NA	NA	NA	NA	NA	NA	NA	NA	NA	NA	NA	NA	NA	NA
ISMRH201704.S11	1	24	2	3	3	3	NA	NA	NA	2	5	N/A	1	1	NA	NA	NA	NA	NA	NA	NA	NA	NA	NA	NA	NA	NA	NA	NA	NA	NA	NA	NA	NA	NA	NA	NA	NA	NA	1	4	NA	NA	NA	NA	NA	NA	0	2
ISMRH201704.S12	2	23	2	3	3	3	NA	NA	NA	2	5	N/A	1	1	NA	NA	NA	9	NA	NA	NA	NA	NA	NA	NA	NA	NA	NA	NA	NA	NA	NA	NA	NA	NA	5	NA	NA	NA	1	2	2	NA	NA	0	0	NA	0	2
ISMRH201704.S13	2	28	2	3	3	3	NA	NA	NA	2	5	N/A	4	NA	NA	NA	NA	NA	NA	NA	NA	NA	NA	NA	NA	NA	NA	NA	NA	NA	NA	NA	NA	NA	NA	NA	NA	NA	NA	1	4	NA	NA	NA	NA	NA	NA	NA	NA
ISMRH201704.S14	1	41	2	3	3	3	NA	NA	NA	2	5	N/A	1	1	NA	NA	NA	NA	NA	NA	NA	NA	NA	NA	NA	NA	NA	NA	NA	NA	NA	NA	NA	NA	NA	NA	NA	NA	NA	1	4	NA	NA	NA	NA	NA	NA	0	2
ISMRH201704.S15	1	24	2	1	3	3	NA	NA	NA	2	5	N/A	1	1	NA	NA	NA	9	NA	NA	NA	NA	NA	NA	NA	NA	NA	NA	NA	NA	NA	NA	NA	NA	NA	5	NA	NA	NA	1	1	1	NA	NA	NA	NA	NA	NA	NA
ISMRH201705.S02	2	43	1	3	3	3	NA	NA	NA	2	5	N/A	1	1	NA	NA	NA	2	NA	NA	NA	NA	NA	NA	13	14	NA	NA	NA	NA	NA	NA	NA	NA	NA	NA	NA	NA	NA	3	3	7	NA	NA	NA	NA	NA	NA	NA
ISMRH201705.S03	2	60	1	3	2	2	NA	NA	NA	2	5	N/A	3	1	NA	NA	NA	2	NA	NA	NA	NA	NA	NA	22	NA	NA	NA	NA	NA	NA	NA	NA	NA	NA	NA	NA	NA	NA	NA	NA	NA	NA	NA	NA	NA	NA	NA	NA
ISMRH201705.S04	1	35	1	3	17	17	NA	NA	NA	2	5	N/A	2	NA	NA	NA	NA	1	2	NA	NA	5	NA	NA	1	11	14	NA	NA	NA	NA	NA	NA	NA	NA	NA	NA	NA	NA	NA	NA	NA	NA	NA	NA	NA	NA	NA	NA
ISMRH201705.S05	1	57	1	3	2	2	NA	NA	NA	1	2	N/A	2	NA	NA	NA	NA	1	2	NA	NA	5	NA	NA	1	NA	NA	NA	NA	NA	NA	NA	NA	NA	NA	NA	NA	NA	NA	NA	NA	NA	NA	NA	NA	NA	NA	NA	NA
ISMRH201705.S06	1	70	1	3	1	1	NA	NA	NA	2	1	N/A	2	NA	1	1	NA	1	2	NA	NA	1	NA	NA	23	NA	NA	NA	NA	NA	NA	NA	NA	NA	NA	NA	NA	NA	NA	NA	NA	NA	NA	NA	NA	NA	NA	NA	NA
ISMRH201705.S08	1	29	1	3	2	2	NA	NA	NA	2	2	N/A	2	NA	NA	NA	NA	NA	2	3	NA	5	NA	NA	1	20	NA	NA	NA	NA	6	13	NA	NA	NA	NA	NA	NA	NA	NA	NA	NA	NA	NA	NA	NA	NA	NA	NA
ISMRH201705.S09	2	37	2	3	3	3	NA	NA	NA	2	5	N/A	1	1	NA	NA	NA	NA	NA	NA	NA	NA	NA	NA	NA	NA	NA	NA	NA	NA	NA	NA	NA	NA	NA	NA	NA	NA	NA	1	1	2	NA	NA	0	0	NA	0	2
ISMRH201705.S10	1	23	1	2	1	1	NA	NA	NA	2	1	N/A	1	1	2	1	NA	1	NA	NA	NA	2	NA	NA	NA	NA	NA	NA	NA	NA	NA	NA	NA	NA	NA	NA	NA	NA	NA	NA	NA	NA	NA	NA	NA	NA	NA	NA	NA
ISMRH201705.S11	1	33	1	3	2	2	NA	NA	NA	2	2	N/A	1	1	NA	NA	NA	1	2	NA	NA	5	NA	NA	1	NA	NA	NA	NA	NA	NA	NA	NA	NA	NA	NA	NA	NA	NA	NA	NA	NA	NA	NA	NA	NA	NA	NA	NA
ISMRH201705.S12	1	50	1	2	11	1	2	NA	NA	2	2	N/A	3	1	1	NA	NA	1	2	NA	NA	1	NA	NA	1	12	NA	NA	NA	NA	NA	NA	NA	NA	NA	NA	NA	NA	NA	NA	NA	NA	NA	NA	NA	NA	NA	NA	NA
ISMRH201705.S14	1	74	1	3	2	2	NA	NA	NA	2	2	N/A	2	NA	NA	NA	NA	1	2	NA	NA	5	NA	NA	1	13	16	NA	NA	NA	NA	NA	NA	NA	NA	NA	NA	NA	NA	NA	NA	NA	NA	NA	NA	NA	NA	NA	NA
ISMRH201705.S18	1	47	1	3	2	2	NA	NA	NA	2	2	N/A	2	NA	1	NA	NA	1	2	NA	NA	1	11	19	1	11	NA	NA	NA	NA	NA	NA	NA	NA	NA	NA	NA	NA	NA	NA	NA	NA	NA	NA	NA	NA	NA	NA	NA
ISMRH201705.S19*	1	53	1	2	1	1	NA	NA	NA	2	5	LIVER	1	NA	1	NA	NA	1	2	NA	NA	1	NA	NA	23	NA	NA	NA	NA	NA	NA	NA	NA	NA	NA	NA	NA	NA	NA	NA	NA	NA	NA	NA	NA	NA	NA	NA	NA
ISMRH201705.S20	1	38	1	3	2	2	NA	NA	NA	2	2	N/A	1	1	1	NA	NA	1	2	NA	NA	1	7	20	1	NA	NA	NA	NA	NA	NA	NA	NA	NA	NA	NA	NA	NA	NA	NA	NA	NA	NA	NA	NA	NA	NA	NA	NA
ISMRH201705.S22	1	50	1	3	2	2	NA	NA	NA	2	2	N/A	1	1	NA	NA	NA	1	2	NA	NA	13	NA	NA	24	25	26	NA	NA	NA	NA	NA	NA	NA	NA	NA	NA	NA	NA	NA	NA	NA	NA	NA	NA	NA	NA	NA	NA
ISMRH201705.S23	1	43	1	2	2	2	NA	NA	NA	2	2	N/A	2	NA	1	NA	NA	1	2	NA	NA	1	NA	NA	1	11	NA	NA	NA	NA	NA	NA	NA	NA	NA	NA	NA	NA	NA	NA	NA	NA	NA	NA	NA	NA	NA	NA	NA
ISMRH201706.S01	1	45	1	3	10	1	2	3	NA	2	2	N/A	4	NA	1	NA	NA	1	2	NA	NA	1	13	NA	1	16	26	NA	NA	NA	NA	NA	NA	NA	NA	NA	NA	NA	NA	14	4	NA	NA	NA	NA	NA	NA	NA	NA
ISMRH201706.S02	1	49	2	2	3	3	NA	NA	NA	2	5	N/A	1	1	NA	NA	NA	1	NA	NA	NA	5	NA	NA	NA	NA	NA	NA	NA	NA	NA	NA	NA	NA	NA	NA	NA	NA	NA	2	4	NA	NA	NA	NA	NA	NA	0	2
ISMRH201706.S03	2	52	2	3	3	3	NA	NA	NA	2	5	N/A	2	NA	NA	NA	NA	NA	NA	NA	NA	NA	NA	NA	NA	NA	NA	NA	NA	NA	NA	NA	NA	NA	NA	NA	NA	NA	NA	1	4	NA	NA	NA	NA	NA	NA	NA	NA
ISMRH201706.S05	2	38	1	3	2	2	NA	NA	NA	2	2	N/A	2	NA	1	NA	NA	1	2	NA	NA	1	NA	NA	1	27	NA	NA	NA	NA	NA	NA	NA	NA	NA	NA	NA	NA	NA	NA	NA	NA	NA	NA	NA	NA	NA	NA	NA
ISMRH201706.S06	1	75	1	3	2	2	NA	NA	NA	2	2	N/A	2	NA	NA	NA	NA	1	2	NA	NA	5	NA	NA	1	16	28	NA	NA	NA	NA	NA	NA	NA	NA	NA	NA	NA	NA	NA	NA	NA	NA	NA	NA	NA	NA	NA	NA
ISMRH201706.S07	1	37	1	2	9	1	NA	NA	NA	2	1	N/A	2	NA	2	4	NA	1	2	NA	NA	2	15	NA	23	NA	NA	NA	NA	NA	NA	NA	NA	NA	NA	NA	NA	NA	NA	NA	NA	NA	NA	NA	NA	NA	NA	NA	NA
ISMRH201706.S08	1	26	1	3	3	3	NA	NA	NA	2	5	N/A	1	1	NA	NA	NA	1	2	NA	NA	5	NA	NA	23	NA	NA	NA	NA	NA	NA	NA	NA	NA	NA	NA	NA	NA	NA	3	4	NA	NA	NA	NA	NA	NA	NA	NA
ISMRH201706.S10	2	55	1	1	2	2	NA	NA	NA	2	2	N/A	2	NA	1	NA	NA	1	2	NA	NA	1	NA	NA	1	29	NA	NA	NA	NA	NA	NA	NA	NA	NA	NA	NA	NA	NA	NA	NA	NA	NA	NA	NA	NA	NA	NA	NA
ISMRH201706.S11	1	24	1	3	13	2	NA	NA	NA	5	5	CYST IN ABDOMEN	2	NA	NA	NA	NA	2	5	NA	NA	NA	NA	NA	8	20	NA	NA	NA	NA	NA	NA	NA	NA	NA	NA	NA	NA	4	NA	NA	NA	NA	NA	NA	NA	NA	NA	NA
ISMRH201706.S13	2	34	1	3	9	3	NA	NA	NA	5	5	N/A	1	1	NA	NA	NA	1	NA	NA	NA	23	NA	NA	NA	NA	NA	NA	NA	NA	NA	NA	NA	NA	NA	NA	NA	NA	NA	2	4	NA	NA	NA	NA	NA	NA	NA	NA
ISMRH201706.S14	1	52	2	3	18	18	NA	NA	NA	2	5	N/A	2	NA	NA	NA	NA	NA	NA	NA	NA	NA	NA	NA	NA	NA	NA	NA	NA	NA	NA	NA	NA	NA	NA	NA	NA	NA	NA	NA	NA	NA	NA	NA	NA	NA	NA	NA	NA
ISMRH201706.S17	2	31	1	3	3	3	NA	NA	NA	2	5	N/A	3	6	NA	NA	NA	NA	NA	NA	NA	NA	NA	NA	NA	NA	NA	NA	NA	NA	NA	NA	NA	NA	NA	NA	NA	NA	NA	2	4	NA	NA	NA	NA	0	NA	0	2
ISMRH201706.S19	2	32	1	3	1	1	NA	NA	NA	2	1	N/A	1	1	1	13	NA	1	NA	NA	NA	14	NA	NA	NA	NA	NA	NA	NA	NA	NA	NA	NA	NA	NA	NA	NA	NA	NA	NA	NA	NA	NA	NA	NA	NA	NA	NA	NA
ISMRH201706.S21	1	41	1	3	11	1	2	NA	NA	2	2	N/A	2	NA	1	NA	NA	1	2	3	4	1	7	20	NA	NA	NA	NA	NA	NA	2	NA	NA	NA	NA	NA	NA	1	NA	NA	NA	NA	NA	NA	NA	NA	NA	NA	NA
ISMRH201706.S23	1	60	1	3	2	2	NA	NA	NA	2	2	N/A	2	NA	NA	NA	NA	1	2	NA	NA	5	NA	NA	1	NA	NA	NA	NA	NA	NA	NA	NA	NA	NA	NA	NA	NA	NA	NA	NA	NA	NA	NA	NA	NA	NA	NA	NA
ISMRH201706.S24	1	48	1	2	3	3	NA	NA	NA	2	5	N/A	2	NA	NA	NA	NA	NA	NA	NA	NA	NA	NA	NA	NA	NA	NA	NA	NA	NA	NA	NA	NA	NA	NA	NA	NA	NA	NA	2	4	NA	NA	NA	NA	NA	NA	NA	NA
ISMRH201706.S28	1	35	2	3	3	3	NA	NA	NA	2	5	N/A	2	NA	NA	NA	NA	NA	NA	NA	NA	NA	NA	NA	NA	NA	NA	NA	NA	NA	NA	NA	NA	NA	NA	NA	NA	NA	NA	1	4	NA	NA	NA	NA	NA	NA	NA	NA
ISMRH201706.S29	1	25	1	3	1	1	NA	NA	NA	2	1	N/A	2	NA	1	13	NA	1	3	NA	NA	3	NA	NA	NA	NA	NA	NA	NA	NA	5	NA	NA	NA	NA	NA	NA	NA	NA	NA	NA	NA	NA	NA	NA	NA	NA	NA	NA
ISMRH201706.S30	1	27	1	3	1	1	NA	NA	NA	2	1	N/A	3	1	1	1	NA	1	NA	NA	NA	8	NA	NA	NA	NA	NA	NA	NA	NA	NA	NA	NA	NA	NA	NA	NA	NA	NA	NA	NA	NA	NA	NA	NA	NA	NA	NA	NA
ISMRH201706.S31	1	35	1	3	11	1	2	NA	NA	2	1	N/A	1	1	2	15	NA	1	2	3	NA	2	7	NA	1	NA	NA	NA	NA	NA	2	6	9	NA	NA	NA	NA	NA	NA	NA	NA	NA	NA	NA	NA	NA	NA	NA	NA
ISMRH201706.S32	2	38	2	3	3	3	NA	NA	NA	2	5	N/A	1	1	NA	NA	NA	9	NA	NA	NA	NA	NA	NA	NA	NA	NA	NA	NA	NA	NA	NA	NA	NA	NA	6	NA	NA	NA	9	4	NA	NA	NA	NA	NA	NA	NA	NA
ISMRH201706.S33	1	66	1	3	2	2	NA	NA	NA	2	2	N/A	3	1	2	NA	NA	1	2	3	NA	2	7	NA	1	NA	NA	NA	NA	NA	2	6	9	NA	NA	NA	NA	NA	NA	NA	NA	NA	NA	NA	NA	NA	NA	NA	NA
ISMRH201706.S34	1	32	1	3	1	1	NA	NA	NA	2	1	N/A	1	1	1	1	nA	1	NA	NA	NA	14	NA	NA	NA	NA	NA	NA	NA	NA	NA	NA	NA	NA	NA	NA	NA	NA	NA	NA	NA	NA	NA	NA	NA	NA	NA	NA	NA
ISMRH201706.S35	1	29	2	3	3	3	NA	NA	NA	2	5	N/A	1	1	NA	NA	NA	NA	NA	NA	NA	NA	NA	NA	NA	NA	NA	NA	NA	NA	NA	NA	NA	NA	NA	NA	NA	NA	NA	1	4	NA	NA	NA	0	0	NA	0	2
ISMRH201707.S01	1	42	1	2	2	2	NA	NA	NA	2	2	N/A	2	NA	NA	NA	NA	1	2	NA	NA	5	NA	NA	1	NA	NA	NA	NA	NA	NA	NA	NA	NA	NA	NA	NA	NA	NA	NA	NA	NA	NA	NA	NA	NA	NA	NA	NA
ISMRH201707.S03	2	25	1	2	2	2	NA	NA	NA	2	2	N/A	1	1	NA	NA	NA	1	2	NA	NA	1	NA	NA	24	NA	NA	NA	NA	NA	NA	NA	NA	NA	NA	NA	NA	NA	NA	NA	NA	NA	NA	NA	NA	NA	NA	NA	NA
ISMRH201707.S04	2	59	1	2	2	2	NA	NA	NA	2	2	N/A	1	1	NA	NA	NA	1	2	NA	NA	5	NA	NA	1	NA	NA	NA	NA	NA	NA	NA	NA	NA	NA	NA	NA	NA	NA	NA	NA	NA	NA	NA	NA	NA	NA	NA	NA
ISMRH201707.S05	2	20	2	3	3	3	NA	NA	NA	2	5	N/A	4	NA	NA	NA	NA	NA	NA	NA	NA	NA	NA	NA	NA	NA	NA	NA	NA	NA	NA	NA	NA	NA	NA	NA	NA	NA	NA	1	4	NA	NA	NA	NA	NA	NA	NA	NA
ISMRH201707.S06	1	50	1	3	1	1	NA	NA	NA	2	1	N/A	2	NA	1	12	NA	1	NA	NA	NA	14	NA	NA	NA	NA	NA	NA	NA	NA	NA	NA	NA	NA	NA	NA	NA	NA	NA	NA	NA	NA	NA	NA	NA	NA	NA	NA	NA
ISMRH201707.S07	2	29	2	3	2	2	NA	NA	NA	2	2	N/A	2	NA	NA	NA	NA	1	2	NA	NA	5	NA	NA	1	NA	NA	NA	NA	NA	NA	NA	NA	NA	NA	NA	NA	NA	NA	NA	NA	NA	NA	NA	NA	NA	NA	NA	NA
ISMRH201707.S08	1	36	1	3	9	1	NA	NA	NA	2	1	N/A	2	NA	2	13	NA	1	NA	NA	NA	14	18	NA	NA	NA	NA	NA	NA	NA	NA	NA	NA	NA	NA	NA	NA	NA	NA	NA	NA	NA	NA	NA	NA	NA	NA	NA	NA
ISMRH201707.S10	1	26	1	3	2	2	NA	NA	NA	2	2	N/A	1	1	NA	NA	NA	2	4	NA	NA	NA	NA	NA	1	17	30	NA	NA	NA	NA	NA	NA	NA	NA	NA	NA	1	NA	NA	NA	NA	NA	NA	NA	NA	NA	NA	NA
ISMRH201707.S11	2	45	2	3	3	3	NA	NA	NA	2	5	N/A	1	1	NA	NA	NA	NA	NA	NA	NA	NA	NA	NA	NA	NA	NA	NA	NA	NA	NA	NA	NA	NA	NA	NA	NA	NA	NA	1	4	NA	NA	NA	0	0	NA	0	2
ISMRH201707.S12	2	42	1	2	1	1	NA	NA	NA	2	1	N/A	2	NA	1	11	NA	1	NA	NA	NA	14	NA	NA	NA	NA	NA	NA	NA	NA	NA	NA	NA	NA	NA	NA	NA	NA	NA	NA	NA	NA	NA	NA	NA	NA	NA	NA	NA
ISMRH201707.S15	2	52	1	3	2	2	NA	NA	NA	2	2	N/A	2	NA	NA	NA	NA	2	NA	NA	NA	NA	NA	NA	7	17	32	NA	NA	NA	NA	NA	NA	NA	NA	NA	NA	NA	NA	NA	NA	NA	NA	NA	NA	NA	NA	NA	NA
ISMRH201707.S16	1	65	1	3	9	1	NA	NA	NA	2	1	N/A	1	1	2	11	NA	1	2	3	NA	12	20	24	23	NA	NA	NA	NA	NA	2	NA	NA	NA	NA	NA	NA	NA	NA	NA	NA	NA	NA	NA	NA	NA	NA	NA	NA
ISMRH201707.S17	1	65	1	3	2	2	NA	NA	NA	2	2	N/A	2	NA	NA	NA	NA	1	2	NA	NA	5	NA	NA	1	NA	NA	NA	NA	NA	NA	NA	NA	NA	NA	NA	NA	NA	NA	NA	NA	NA	NA	NA	NA	NA	NA	NA	NA
ISMRH201707.S18	2	40	2	3	1	1	NA	NA	NA	m	1	N/A	2	NA	1	3	NA	1	NA	NA	NA	1	NA	NA	NA	NA	NA	NA	NA	NA	NA	NA	NA	NA	NA	NA	NA	NA	NA	NA	NA	NA	NA	NA	NA	NA	NA	NA	NA
ISMRH201707.S20	1	56	1	3	3	3	NA	NA	NA	m	5	N/A	2	NA	NA	NA	NA	6	NA	NA	NA	NA	NA	NA	NA	NA	NA	NA	2	NA	NA	NA	NA	NA	NA	NA	NA	NA	NA	3	4	NA	NA	NA	NA	NA	NA	NA	NA
ISMRH201707.S21	1	24	1	3	9	1	NA	NA	NA	2	1	N/A	1	3	1	2	NA	1	NA	NA	NA	23	25	NA	NA	NA	NA	NA	NA	NA	NA	NA	NA	NA	NA	NA	NA	NA	NA	NA	NA	NA	NA	NA	NA	NA	NA	NA	NA
ISMRH201707.S22	1	48	1	3	1	1	NA	NA	NA	2	1	N/A	2	NA	1	12	NA	1	NA	NA	NA	14	NA	NA	NA	NA	NA	NA	NA	NA	NA	NA	NA	NA	NA	NA	NA	NA	NA	NA	NA	NA	NA	NA	NA	NA	NA	NA	NA
ISMRH201707.S26	1	59	1	3	1	1	NA	NA	NA	2	1	N/A	2	NA	1	17	NA	1	2	8	NA	1	17	NA	11	NA	NA	NA	NA	NA	NA	NA	NA	NA	2	NA	NA	NA	NA	NA	NA	NA	NA	NA	NA	NA	NA	NA	NA
ISMRH201707.S27	1	85	1	3	11	1	2	NA	NA	2	1	N/A	2	NA	2	1	NA	1	2	3	NA	2	7	NA	1	NA	NA	NA	NA	NA	2	NA	NA	NA	NA	NA	NA	NA	NA	NA	NA	NA	NA	NA	NA	NA	NA	NA	NA
ISMRH201707.S28	1	55	1	1	2	2	NA	NA	NA	2	2	N/A	2	NA	NA	NA	NA	1	2	NA	NA	20	NA	NA	1	NA	NA	NA	NA	NA	NA	NA	NA	NA	NA	NA	NA	NA	NA	NA	NA	NA	NA	NA	NA	NA	NA	NA	NA
[truncated: 107 more columns]
